# Supplementary material for: Progress and new challenges in image-based profiling
Source: Mol Syst Biol. 2026 Mar 27;22(5):624–58. doi: 10.1038/s44320-026-00197-7 (PMC13144522; doi:10.1038/s44320-026-00197-7)
Supplement: Supplementary file 2 — Dataset EV1 [file 44320_2026_197_MOESM2_ESM.xlsx]

## Sheet: Datasets
Dataset Name (Year)	Size (Images/Experiments)	Data Type	Cell Type	Description	Citations/Papers
RxRx1 (2023)	125,510 fluorescence images; 1,138 siRNA perturbations in 51 batches	Multichannel fluorescence (raw images); no masks; labels by perturbation & batch	4 human cell lines	High-throughput dataset of cells under siRNA knockdowns, designed to benchmark batch-effect correction. Classification task is predicting the genetic perturbation after correcting for batch effects.	Sypetkowski et al, 2023
RxRx3-(2023)	13,332,618 images from 2,222,103 wells (>100 TB)	6-channel fluorescent microscopy images with an original resolution of 2048x2048 pixels, formatted as 16-bit PNG files.	HUVEC (human endothelial cells)	Vast 'phenomics map' dataset; includes images from 17,063 CRISPR knockouts (~16,000 blinded) & 1,674 compounds at 8 doses each. Provides full 2048x2048 16-bit images and associated deep learning embeddings. Designed as a massive resource for exploring cellular responses and training foundational AI models.	Fay et al. 2023
RxRx3-core (2025)	1,335,606 images from 222,601 wells (~18 GB)	6-channel Cell Painting (JPEG 2000 compressed); precomputed embeddings & metadata	HUVEC (human endothelial cells)	Curated subset of RxRx3; includes images from 736 CRISPR knockouts & 1,674 compounds across 8 doses each. Provides compressed 512x512 crops, metadata, and OpenPhenom-S/16 embeddings. Designed for representation learning & benchmarking zero-shot drug-target interaction prediction.	Kraus et al, 2025
CPJUMP1 (2024)	~3 million images; profiles of ~75 million cells	Raw Cell Painting (5-channel); single-cell & well-aggregated profiles	U-2 OS, A549	Largest Cell Painting dataset; includes chemical & genetic perturbations (CRISPR KO, ORF overexpression, compounds). Enables matching perturbations by morphological profiles.	Chandrasekaran et al, 2024
JUMP-CP (2023)	136,000 perturbations (~116k compounds, ~15k genes); 1.6 billion single-cell profiles (115 TB)	5-channel Cell Painting; raw images & single-cell/aggregated profiles	U2OS	The largest public Cell Painting reference dataset, created by a consortium of 18 academic and industry partners. It contains morphological profiles for over 136,000 chemical (compounds) and genetic (CRISPR, ORF) perturbations in U2OS cells, designed to serve as a foundational resource for drug discovery and functional genomics.	Chandrasekaran et al., 2023
LINCS (2022)	1,327 compounds across 6 doses; 110M single-cell profiles	5-channel Cell Painting & L1000 (gene expression); raw images & single-cell/aggregated profiles	A549	Large-scale dataset created to systematically compare Cell Painting (morphology) and L1000 (gene expression) profiling, 1,327 compounds were tested across six doses in A549 cells to evaluate the reproducibility, signal diversity, and complementarity of the two assays for predicting compound mechanism of action	Way et al., 2022
BBBC047 (2017)	919,265 fields (~4.7 million images)	5-channel Cell Painting; per-cell & per-well features	U-2 OS	Morphological profiling of 30,616 compounds; provides raw images, features, QC metadata, and compound annotations. Used to study drug mechanism-of-action and phenotypic clustering.	Bray et al, 2017
BBBC022 (2013)	69,120 fields (~345,600 images)	5-channel Cell Painting; no masks	U-2 OS	Pilot Cell Painting experiment; 1,600 bioactive compounds. Multiplexed staining labels 7 organelles. Used to assess phenotypic profiling for MoA discovery.	Gustafsdottir et al, 2013
BBBC021 (2010)	13,200 fields (39,600 images; 3 channels)	Fluorescence (DNA, actin, tubulin); no masks; features + MoA labels	MCF-7	Morphological profiles from 113 drugs across 8 concentrations; includes ground-truth mechanism-of-action (12 classes). Benchmark for phenotypic profiling.	Caie et al, 2010
BBBC017 (2006)	64,512 fields (193,536 images; 3 channels)	Fluorescence (DNA, pH3, actin); no masks	HT-29	Genome-wide RNAi screen (4,903 shRNAs for 1,028 genes); images capture mitotic defects and morphology. Used for segmentation and phenotype detection benchmarks.	Moffat et al, 2006
LIVECell (2021)	5,239 phase-contrast images; 1.68 million labeled cells	Phase-contrast; expert segmentation masks per cell	8 human cell lines	Large dataset for label-free live-cell segmentation; over 1.6 million annotated cell instances. Covers diverse morphologies & densities; standard train/val/test splits.	Edlund et al, 2021
BBBC048 (2017)	32,266 single-cell images	Imaging flow cytometry (brightfield + 2 fluorescence); labeled cell-cycle stage	Jurkat (T-cells)	Per-cell images labeled into 7 cell cycle stages (G1, S, G2, prophase, metaphase, anaphase, telophase). Used for morphology-based cell cycle stage classification benchmarks.	Eulenberg et al, 2017
HPA Cell Atlas (2017/2018)	42,774 confocal images; ~28 subcellular classes	Immunofluorescence (nucleus, tubulin, ER, protein target); multi-label annotations	Human cell lines	Protein localization images labeled with 1+ of 28 subcellular compartments. Used for multi-label classification. Underpins Kaggle 2018 HPA classification challenge.	Thul & Lindskog, 2018
BBBC037 (2017)	200 genes overexpressed	5-channel Cell Painting; single-cell & aggregated profiles	U2OS	A gene overexpression experiment where 200 genes in various signaling pathways were profiled using Cell Painting. Used as a benchmark to test a data fusion method for improving profile similarity based on single-cell heterogeneity.	Rohban et al., 2017
EU-OPENSCREEN (2025)	~1.9 million images; 2,464 compounds	6-dye, 4-channel Cell Painting; raw images & extracted morphological profiles	Hep G2 (primary) and U-2 OS	A multi-site, multi-cell line Cell Painting dataset of 2,464 bioactive compounds from the EU-OPENSCREEN library. Generated across four European sites with extensive optimization, this resource provides high-quality, reproducible data for predicting compound bioactivity and mechanism of action.	Wolff et al, 2025
Cell Health (2021)	138,226 images; 119 CRISPR perturbations	5-channel Cell Painting and a 7-reagent targeted 'Cell Health' assay; raw images & single-cell/aggregated profiles	A549, ES2, HCC44	A multi-modal dataset collected to train machine learning models that predict 70 targeted cell health indicators (e.g., apoptosis, DNA damage, cell cycle) from inexpensive, unbiased Cell Painting images. The training data consists of Cell Painting and targeted 'Cell Health' assay readouts from 119 CRISPR perturbations across three cancer cell lines.	Way et al., 2021

## Sheet: Dataset EV1-caption
Table	Table name	Caption
Dataset EV 1	Publicly-available datasets for image-based profiling of human cells.	The datasets span multiple microscopy modalities (e.g., fluorescence, phase-contrast), include both raw images and processed features or annotations, and support a range of computational tasks such as segmentation, classification, clustering, and high-content screening. Each dataset entry lists its size, data type, cell type, a brief description of its contents and intended use, and primary refer…
