# Supplementary material for: Progress and new challenges in image-based profiling
Source: Mol Syst Biol. 2026 Mar 27;22(5):624–58. doi: 10.1038/s44320-026-00197-7 (PMC13144522; doi:10.1038/s44320-026-00197-7)
Supplement: Supplementary file 3 — Dataset EV2 [file 44320_2026_197_MOESM3_ESM.xlsx]

## Sheet: Dataset-EV2
Metric Category	Common Metrics	Use-Cases
Classification metrics	Accuracy · Mean Average Precision (mAP) · Recall @ K · F1-score · Area Under the ROC Curve (AUROC) Celik et al, 2024; Kraus et al, 2025; Ewald et al, 2025; Chandrasekaran et al, 2024; Tromans-Coia et al, 2023; Frey et al, 2025; Kalinin et al, 2025	Supervised tasks such as cell‑type identification, mechanism‑of‑action prediction, toxicity classification, or recovering known gene–gene / drug–target interactions.
Clustering metrics	Silhouette score · Adjusted Rand Index (ARI) · Normalized Mutual Information (NMI)	Grouping samples by phenotypic similarity e.g., clustering compounds with similar effects or genes sharing functional annotation/complex membership
Consistency metrics	Replicate similarity (e.g., Pearson/Spearman) · Energy distance Kraus et al, 2025· Grit score Frey et al, 2025	Quantify agreement across replicates of the same perturbation and sensitivity to phenotypic change vs. negative controls Tromans-Coia et al, 2023
Batch-correction metrics	Removal of technical variation: clustering by batch vs. biology Arevalo et al, 2024· KBET (k‑NN batch‑effect test) Arevalo et al, 2024a; Büttner et al, 2019 · Downstream performance: re‑evaluate with any metrics above after correction	Assess how well correction removes batch effects while preserving biological signal; improvement measured via classification, clustering, or consistency performance post‑correction
Image-enhancement metrics	Peak Signal‑to‑Noise Ratio (PSNR); Structural Similarity Index Measure (SSIM) Wu et al, 202; Fréchet Inception Distance (FID) Heusel et al, 2017	Evaluate restored image quality directly (PSNR, SSIM, FID) and indirectly through improved consistency/biological‑signal capture in downstream representations

## Sheet: Dataset-EV2-caption
Table	Table name	Caption
Dataset EV 2	Summary of evaluation metrics used in imaging-based profiling.	This is an overview of representative metric categories that are used to assess imaging‑based profiling workflows across diverse analytical tasks.
